# Supplementary material for: Exploration of the Yield Potential of Mesoamerican Wild Common Beans From Contrasting Eco-Geographic Regions by Nested Recombinant Inbred Populations
Source: Front Plant Sci. 2020 Apr 3;11:346. doi: 10.3389/fpls.2020.00346 (PMC7145959; doi:10.3389/fpls.2020.00346)
Supplement: Supplementary file 1 [file Data_Sheet_1.xlsx]

## Sheet: Planilha1
Supplementary Table 1. List of genes models spanning the interval of confidence of QTL Pv09.33 from annotations from PFAM and PANTHER
	QTL markers	id	ss_id	SNP_ID	Chr_v1_0_218	snp_position_v1_0_218	chr_Bean_2_442	SNP_position_Bean_2_443
	Chr 9	sc09284ln2142_1664_T_C_468517936	715645146	BARCPV_1.0_Chr09_23955707_T_C	Chr09	23955707	Chr09	24436937
		sc00030ln901868_494688_G_A_40695131	715639258	BARCPV_1.0_Chr09_25486580_G_A	Chr09	25486580	Chr09	25975354
GENE ORDER IN QTL	Gene	PFAM annotation	PANTHER
1	Phvul.009G164400.2	Poly A polymerase head domain	TRNA-NUCLEOTIDYLTRANSFERASE/POLY A POLYMERASE FAMILY MEMBER
2	Phvul.009G164500.1	No annotation	FAMILY NOT NAMED
3	Phvul.009G164600.1	Serine carboxypeptidase	SERINE PROTEASE FAMILY S10 SERINE CARBOXYPEPTIDASE
4	Phvul.009G164700.2	Dual specificity phosphatase, catalytic domain	DUAL SPECIFICITY PROTEIN PHOSPHATASE
5	Phvul.009G164800.2	Acyl-ACP thioesterase	FAMILY NOT NAMED
5	Phvul.009G164900.1	Heavy-metal-associated domain	COPPER TRANSPORT PROTEIN ATOX1-RELATED
7	Phvul.009G165000.1	No annotation	No annotation
8	Phvul.009G165100.3	SBP domain	SQUAMOSA PROMOTER-BINDING-LIKE PROTEIN 13A-RELATED
9	Phvul.009G165200.1	F-box domain	F-BOX ONLY PROTEIN 22
10	Phvul.009G165300.1	PB1 domain	AMP-ACTIVATED PROTEIN KINASE, GAMMA REGULATORY SUBUNIT
11	Phvul.009G165400.1	Stress up-regulated Nod 19	FAMILY NOT NAMED
12	Phvul.009G165500.1	Phosphoesterase family	FAMILY NOT NAMED
13	Phvul.009G165600.1	No annotation	FAMILY NOT NAMED
14	Phvul.009G165700.1	No annotation	No annotation
15	Phvul.009G165800.1	No annotation	FAMILY NOT NAMED
16	Phvul.009G165900.1	DnaJ domain	DNAJ HOMOLOG SUBFAMILY C MEMBER
17	Phvul.009G166000.2	Histone-like transcription factor (CBF/NF-Y) and archaeal histone	HISTONE-LIKE TRANSCRIPTION FACTOR CCAAT-RELATED
18	Phvul.009G166100.1	Thiamine pyrophosphate enzyme, N-terminal TPP binding domain	THIAMINE PYROPHOSPHATE ENZYMES
19	Phvul.009G166200.1	No annotation	MOLYBDOPTERIN COFACTOR SULFURASE MOSC
20	Phvul.009G166301.1	Coiled coil protein 84	FAMILY NOT NAMED
21	Phvul.009G166400.1	MYND finger	PCDC2 PROGRAMMED CELL DEATH PROTEIN 2 -RELATED
22	Phvul.009G166500.1	No annotation	No annotation
23	Phvul.009G166600.1	No annotation	SNURPORTIN1 RNUT1 PROTEIN RNA, U TRANSPORTER 1
24	Phvul.009G166700.1	COMM DOMAIN-CONTAINING PROTEIN 9	COMM DOMAIN-CONTAINING PROTEIN 9
25	Phvul.009G166800.1	CBS domain	AMP-ACTIVATED PROTEIN KINASE, GAMMA REGULATORY SUBUNIT
26	Phvul.009G166900.4	SWIB/MDM2 domain	BRG-1 ASSOCIATED FACTOR 60 BAF60
27	Phvul.009G167000.1	EF-1 guanine nucleotide exchange domain	ELONGATION FACTOR 1-BETA
28	Phvul.009G167100.1	FHA domain	AAA-TYPE ATPASE-LIKE PROTEIN-RELATED
29	Phvul.009G167200.1	No annotation	No annotation
30	Phvul.009G167300.1	Proteasome subunit	PROTEASOME SUBUNIT ALPHA/BETA
31	Phvul.009G167400.1	RNA-metabolising metallo-beta-lactamase	CLEAVAGE AND POLYADENYLATION SPECIFICITY FACTOR
32	Phvul.009G167500.1	No annotation	CYCLOEUCALENOL CYCLOISOMERASE
33	Phvul.009G167600.1	Protein tyrosine kinase/Leucine rich repeat	FAMILY NOT NAMED
34	Phvul.009G167700.2	AMP-binding enzyme	4-COUMARATE--COA LIGASE-LIKE 9
35	Phvul.009G167800.1	AMP-binding enzyme	4-COUMARATE--COA LIGASE-LIKE 9
36	Phvul.009G167900.1	Aminopeptidase I zinc metalloprotease (M18)	FAMILY NOT NAMED
37	Phvul.009G168000.1	No annotation	EMB
38	Phvul.009G168100.1	Bromodomain	TRANSCRIPTION FACTOR GTE8-RELATED
39	Phvul.009G168200.1	No annotation	FAMILY NOT NAMED
40	Phvul.009G168300.1	No annotation	GENOMIC DNA, CHROMOSOME 5, P1 CLONE:MXI22
41	Phvul.009G168400.2	Glyceraldehyde 3-phosphate dehydrogenase, NAD binding domain	GLYCERALDEHYDE 3-PHOSPHATE DEHYDROGENASE
42	Phvul.009G168500.1	Glyceraldehyde 3-phosphate dehydrogenase, NAD binding domain	GLYCERALDEHYDE 3-PHOSPHATE DEHYDROGENASE
43	Phvul.009G168600.1	No annotation	FAMILY NOT NAMED
44	Phvul.009G168700.1	Ulp1 protease family, C-terminal catalytic domain	SENTRIN/SUMO-SPECIFIC PROTEASE
45	Phvul.009G168800.1	Telomere length regulation protein	FAMILY NOT NAMED
46	Phvul.009G168900.1	Acetyltransferase (GNAT) family	ELONGATOR COMPLEX PROTEIN 3
47	Phvul.009G169000.1	Radical SAM superfamily	COPROPORPHYRINIGEN III OXIDASE
48	Phvul.009G169100.1	Galactose oxidase, central domain	KELCH REPEAT DOMAIN
49	Phvul.009G169200.1	Permease family	XANTHINE-URACIL / VITAMIN C PERMEASE FAMILY MEMBER
50	Phvul.009G169300.1	B3 DNA binding domain	FAMILY NOT NAMED
51	Phvul.009G169400.2	CALLOSE SYNTHASE 10	LYST-INTERACTING PROTEIN LIP5 DOPAMINE RESPONSIVE PROTEIN DRG-1
52	Phvul.009G169600.1	Zinc finger C-x8-C-x5-C-x3-H type (and similar)	ZINC FINGER CCCH DOMAIN-CONTAINING PROTEIN 43
53	Phvul.009G169700.1	JmjC domain, hydroxylase	LYSINE-SPECIFIC DEMETHYLASE REF6
54	Phvul.009G169800.1	Endonuclease/Exonuclease/phosphatase family	DNA-(APURINIC OR APYRIMIDINIC SITE) LYASE
55	Phvul.009G169900.1	haloacid dehalogenase-like hydrolase	2-DEOXYGLUCOSE-6-PHOSPHATE PHOSPHATASE 2
56	Phvul.009G170000.2	Tetratricopeptide repeat	TETRATRICOPEPTIDE REPEAT PROTEIN, TPR
57	Phvul.009G170100.2	Peptidase family C78	C2H2 AND C2HC ZINC FINGERS SUPERFAMILY PROTEIN
58	Phvul.009G170200.1	No annotation	No annotation
59	Phvul.009G170300.1	No annotation	No annotation
60	Phvul.009G170400.1	DNA polymerase III, delta subunit	REPLICATION FACTOR C / DNA POLYMERASE III GAMMA-TAU SUBUNIT
61	Phvul.009G170500.1	Pectate lyase	PECTATE LYASE 22-RELATED
62	Phvul.009G170600.1	BTB/POZ domain	BTB/POZ AND TAZ DOMAIN-CONTAINING PROTEIN 2
63	Phvul.009G170700.1	Peptide methionine sulfoxide reductase	METHIONINE SULFOXIDE REDUCTASE
64	Phvul.009G170800.1	Papain family cysteine protease	CYSTEINE PROTEASE FAMILY C1-RELATED
65	Phvul.009G170900.1	Alpha/beta hydrolase family	ALPHA/BETA-HYDROLASES SUPERFAMILY PROTEIN-RELATED
66	Phvul.009G171000.1	No annotation	No annotation
67	Phvul.009G171100.1	No annotation	No annotation
68	Phvul.009G171200.1	Leucine rich repeat	LEUCINE-RICH REPEAT RECEPTOR-LIKE SERINE/THREONINE/TYROSINE-PROTEIN KINASE SOBIR1
69	Phvul.009G171300.1	Sieve element occlusion N-terminus	FAMILY NOT NAMED
70	Phvul.009G171400.1	Methyltransferase domain	PROTEIN-L-ISOASPARTATE O-METHYLTRANSFERASE
71	Phvul.009G171500.1	RNA recognition motif. (a.k.a. RRM, RBD, or RNP domain)	FAMILY NOT NAMED
72	Phvul.009G171600.1	Raffinose synthase or seed imbibition protein Sip1	SUBFAMILY NOT NAMED
73	Phvul.009G171700.1	Glyoxal oxidase N-terminus	SUBFAMILY NOT NAMED	Galactose oxidase
74	Phvul.009G171800.1	Copine	COPINE (CALCIUM-DEPENDENT PHOSPHOLIPID-BINDING PROTEIN) FAMILY PROTEIN
75	Phvul.009G171900.1	Rhodanese-like domain	RHODANESE-LIKE DOMAIN-CONTAINING PROTEIN 11, CHLOROPLASTIC
76	Phvul.009G172001.1	Cytochrome P450	FAMILY NOT NAMED
77	Phvul.009G172100.1	Cytochrome P450	FAMILY NOT NAMED
78	Phvul.009G172200.1	Cytochrome P450	FAMILY NOT NAMED
79	Phvul.009G172300.1	Ribosomal protein S4/S9 N-terminal domain	30S 40S RIBOSOMAL PROTEIN
80	Phvul.009G172400.1	TFIIS helical bundle-like domain	MIDASIN-RELATED
81	Phvul.009G172500.1	TFIIS helical bundle-like domain	MIDASIN-RELATED
82	Phvul.009G172600.1	Eukaryotic membrane protein family	TRANSMEMBRANE ANTERIOR POSTERIOR TRANSFORMATION PROTEIN 1 HOMOLOG
83	Phvul.009G172700.1	Calcineurin-like phosphoesterase	FAMILY NOT NAMED
84	Phvul.009G172800.2	Calcineurin-like phosphoesterase	FAMILY NOT NAMED
85	Phvul.009G172900.1	Calcineurin-like phosphoesterase	FAMILY NOT NAMED
86	Phvul.009G173000.1	Plant protein of unknown function (DUF868)	FAMILY NOT NAMED
87	Phvul.009G173100.1	Protein kinase domain	SERINE/THREONINE-PROTEIN KINASE WNK WITH NO LYSINE -RELATED
88	Phvul.009G173200.1	Elongation factor Tu GTP binding domain	TRANSLATION FACTOR
89	Phvul.009G173300.1	Stress-induced protein Di19, C-terminal	FAMILY NOT NAMED
90	Phvul.009G173400.1	No annotation	No annotation
91	Phvul.009G173500.1	No annotation	No annotation
92	Phvul.009G173600.1	No annotation	No annotation
93	Phvul.009G173700.1	No annotation	No annotation
94	Phvul.009G173800.1	AAA ATPase domain	AAA-FAMILY ATPASE
95	Phvul.009G173900.1	Kinase-like	SERINE-THREONINE PROTEIN KINASE
96	Phvul.009G174000.1	No annotation	No annotation
97	Phvul.009G174100.1	No annotation	No annotation
98	Phvul.009G174200.1	No annotation	GLUCOSYL/GLUCURONOSYL TRANSFERASES
99	Phvul.009G174300.1	Leucine Rich Repeat	LEUCINE-RICH REPEAT-CONTAINING PROTEIN
100	Phvul.009G174400.1	C2 domain, GRAM domain and domain of unknown function	EXTENDED SYNAPTOTAGMIN-RELATED
101	Phvul.009G174500.1	Anaphase-promoting complex subunit 15	FAMILY NOT NAMED
102	Phvul.009G174600.1	PB1 domain	FAMILY NOT NAMED
103	Phvul.009G174700.1	Ribosomal protein L18e/L15	60S RIBOSOMAL PROTEIN L27A
104	Phvul.009G174800.1	Copper amine oxidase	COPPER AMINE OXIDASE
105	Phvul.009G174900.1	Myb-like DNA-binding domain	MYB-LIKE DNA-BINDING PROTEIN MYB
